# Supplementary material for: Antibodies to variable surface antigens induce antigenic variation in the intestinal parasite Giardia lamblia
Source: Nat Commun. 2023 May 3;14:2537. doi: 10.1038/s41467-023-38317-8 (PMC10156722; doi:10.1038/s41467-023-38317-8)
Supplement: Supplementary file 7 — Source Data [file 41467_2023_38317_MOESM7_ESM.xlsx]

## Sheet: Fig 2 a b c e
Figure 2 a | Viability
	VSP417 + control	VSP417 + mAb 7C2	VSP1267 + control	VSP1267 + mAB 7F5	VSPH7 + control	VSPH7 + mAb G10/4
Viable cells (%)	97	96	99	96	92	90
	97	95	96	94	94	91
	90	92	92	94	90	85
	98	98	90	94	93	96
	91	96	95	93	90	93
	94	98	96	94	96	91
	96	98	95	95	90	90
	90	97	93	92	96	94
	91	98	99	96	93	94
Figure 2 b | Proliferation
	VSP417 + control	VSP417 + mAb 7C2	VSP1267 + control	VSP1267 + mAB 7F5	VSPH7 + control	VSPH7 + mAb G10/4
Cells number (10e6)	1.65	1.4	1.2	1.1	2.3	2
	1.725	1.8	1.25	0.85	1.625	1.9
	1.7	1.4	0.9	1.3	2.1	1.875
	1.71	1.65	0.95	1.1	2.4	1.95
	1.73	1.65	1.1	0.95	2	1.8
	1.75	1.7	1	0.9	1.8	2
	1.7	1.55	1.05	1.2	1.9	2.1
	1.7	1.5	1.2	1.35	1.95	1.975
	1.75	1.6	1.3	1.25	1.925	1.875
Figure 2 c | Switching
	VSP417 + control	VSP417 + mAb 7C2	VSP1267 + control	VSP1267 + mAB 7F5	VSPH7 + control	VSPH7 + mAb G10/4
VSP (%)	75	9	83	9	87	5
	78	11	81	6	83	1
	74	7	80	7	86	2
	80	5	85	10	88	5
	82	11	88	9	84	6
	84	10	82	4	78	8
	76	9	84	11	79	3
	79	7	79	6	80	2
	80	8	85	8	80	4
Figure 2 e | In-cell Switching
	VSP417 + control	VSP417 + mAb 7C2	VSP1267 + control	VSP1267 + mAB 7F5	VSPH7 + control	VSPH7 + mAb G10/4
VSP (%)	96	4	56	5	89	2
	95	6	59	2	85	4
	92	3	60	4	83	3
	90	4	61	6	75	6
	82	2	60	7	85	2
	85	3	58	2	86	7
	99	5	72	5	82	1
	95	1	70	6	78	4
	94	7	68	7	70	2

## Sheet: Fig 2  d f g
Figure 2 d
X - Incubation time (h)	Y - VSP417(-) cells (%)
	Control			mAb 7C2 5 nM			mAb 7C2 50 nM			mAb 7C2 100 nM			mAb 7C2 200 nM
1	10	2	3	0	11	10	10	11	12	10	10	17	11	18	29
3	4	6	5	12	15	12	22	10	15	24	15	19	26	26	27
6	4	7	8	21	30	26	40	31	32	39	40	30	40	39	41
9	5	6	8	26	28	29	43	50	55	49	50	54	51	55	51
12	9	2	6	25	41	35	56	72	49	66	70	56	68	60	75
Figure 2 f Control
X - Time (hpi)	Y - Percentage (%)
	VSP417(+) cells				VSP417(-) cells				Co-expressing cells
0	84.2	42.5			13.1	24.8			5.5	10.7
8	86.5	85.9	28.7	35.9	13.5	12.4	27.3	24.7	5.8	6.1	13.5	11
16	82.5	84.8	32.9	37.7	16.6	15.3	21.3	23.5	6.2	5.9	10.8	12.8
24	84.6	85.7	38.6	37.9	15.1	15	27.1	25.4	6.2	6.1	15.9	14.9
32	85.7	83.4	39.8	38.4	15.9	17.6	26.3	27.9	7.1	7.9	15.5	16.8
40	78.2	80.4	39.2	36.4	22.6	21.5	26.9	29.5	8.9	7.8	17	15.6
48	78.5	76.9	26.5	30.5	22.9	23.2	38.8	35.7	8.9	8.5	12.7	13.9
Figure 2 g +mAb
X - Time (hpi)	Y - Percentage (%)
	VSP417(+) cells				VSP417(-) cells				Co-expressing cells
0	84.2	42.5			13.1	24.8			5.5	10.7	10.7	20.3
8	88.6	89.4	48.6	49.6	24.8	25.2	17.3	15.5	18.4	19	20.3	21.9
16	83.9	83.7	32.2	19.3	49.9	48.3	17.8	16.2	41.2	39.9	36.1	39.5
24	65.6	63.8	19.3	14.4	60.9	61.3	27	28	36.6	39.5	37.5	41.8
32	46.6	43.6	12.1	9.8	70	68.5	38.4	42.3	29.6	27.3	30.6	27.8
40	26.5	28.2	5.5	2.8	77	75.7	49.4	54.9	19.9	22.5	25.1	22.3
48	15.6	11.8	2.4	1.4	76.9	81.7	62.4	65.8	11.7	9.5	11.2	9.9

## Sheet: Fig 3 b c d
Figure 3 b | CRGKA mut
	CRGKA control	CRGKA + mAb	KRGKA control	KRGKA + mAb	CAGKA control	CAGKA + mAb	CRGAA control	CRGAA + mAb
VSP417 (%)	82	31	90	54	60	15	77	10
	75	37	98	65	58	17	78	9
	84	54	95	59	63	20	73	5
	80	38	90	61	60	33	77	10
	81	40	85	50	72	22	74	7
	84	42	66	40	71	21	80	6
	82	38	57	33	62	25	73	8
	79	49	69	30	65	19	71	10
	86	35	75	41	68	20	79	15
Figure 3 b | CRGKA mut
	WT control	WT	GAS(-) control	GAS(-) + mAb	ARO(-) control	ARO(-) + mAb
VSP417 (%)	81	31	91.8	90.6	86.2	79.1
	76	37	91.9	90.3	86.5	81.1
	83	54	91.2	90.3	84.7	80.1
	80.1	38	91.5	90.4	88.1	86.1
	77	40	92	90.1	82.3	88
	84.3	39	92.4	90	81.5	84.5
	80	41	92.3	91	85.2	81.1
	76	48	92	90.2	79.9	80.9
	85	31	92	90.2	88	80.6
Figure 3 b | CRGKA mut
	Control	Anti-mouse Igs	mAb 7C2	mAb 7C2 + 2ry Ab	FAb 7C2	FAb 7C2 + 2ry Ab	MBCD	MBCD +mAb 7C2
VSP417 (%)	85	84	18	9.2	78	40.5	79.5	79
	85.4	80	17.4	10.2	77.1	55	80.5	81
	90	78.2	15.1	8.7	74	45.1	82	80
	82	81	20	9.5	79	43.1	86	88
	80	80.1	21	11.1	76.1	44	89.5	85.6
	82	80.7	20.4	12.5	78.1	50.1	90	78.5
	91.1	79.2	16.1	13.4	75	36.1	88	80.1
	88.1	79	17	13	74.6	40.9	83	88
	85	83.2	18.2	10	75	43	87	84.5

## Sheet: Fig 4 a e
Fig 4 a
	dpi
	6	9	10	11	12	13	14
Anti-giardia Igs	0.075	0.15	0.2	0.48	0.47	0.63	0.47
	0.128	0.08	0.31	0.56	0.52	0.68	0.64
	0.08	0.14	0.25	0.55	0.6	0.69	0.63
	0.048	0.12	0.28	0.6	0.47	0.74	0.62
	0.05	0.19	0.37	0.47	0.56	0.73	0.77
	0.1	0.24	0.4	0.56	0.62	1.1	0.65
Fig 4 e | Switching in vivo
	Clone
	7C2	3B10	7F5	6E7	7C9
VSP417 (%)	60	5.5	3.9	7	4
	64.9	8	2.1	6.3	6
	65	7.5	1.5	6.5	14
	58.6	6.5	1.7	3	4
	55.5	4	1.6	8.2	8

## Sheet: Fig 4 g
Figure 4 g | Switching calcium
	Control	Control + mAb	5 mM Ca2+	5 mM Ca2+ +mAb	BAPTA 50 μM	BAPTA 50 μM +mAb	5 mM EGTA	5 mM EGTA +mAb	A23187 10 μM	A23187 10μM +mAb
VSP (%)	94.56	50.2	92.29	48.86	98	91.02	91.2	49.2	91.5	48.4
	95.2	45	97.2	50.1	94.8	90.9	95.2	48.2	94	50
	92.6	48.8	98.1	46.9	96.7	91.2	95.4	50.6	94	52.2
	92.5	40.1	97.2	49.2	96.1	90	96	50.2	93	50.1
	90	46.1	96.2	48	96	94.1	97	46.2	92.4	49.2
	91.1	45	99.5	48.2	92.1	90.1	96.7	50.2	96.5	47.4
	95.1	51.2	98.2	48.5	90.5	90.2	97.3	55.2	95	46
	96.1	50.1	93.6	55.8	91.5	91.5	98.2	51.2	94.2	45.2
	90.1	49.9	95	51	95.4	94.9	95.8	50	93	48.3

## Sheet: Fig 4 h
	Figure 4 h
	X - Time (s)	Y - Fluorescence intensity (A.U.)
		Control			mAb 7C2			A23187			EGTA 5mM + mAb 7C2
	0.125	0.71695	0.36475	0.45624	0.07851	0.69812	0.43542	0.2805	0.32999	0.45171	0.01055	0.31247	0.24081
	0.375	0.66367	0.75277	0.73087	0.23047	0.6926	0.12235	0.35217	0.32081	0.4164	0.05403	0.3772	0.35442
	0.625	0.51528	0.62538	0.93629	0.1379	0.65878	0.55359	0.51503	0.44779	0.3359	0.00362	0.39243	0.27847
	0.875	0.34078	0.41764	1.04662	0.23297	0.72921	0.36153	0.51479	0.56153	0.35085	0.01817	0.22749	0.33948
	1.125	0.50395	0.39231	0.46595	0.34258	0.76582	0.74505	0.64914	0.4682	0.65339	0.06996	0.11322	0.20366
	1.375	0.28624	0.26496	0.67206	0.45529	0.67894	0.41009	0.81932	0.54051	0.46924	0.01447	0.60286	0.35007
	1.625	0.45277	0.51867	0.6841	0.25428	0.82686	0.49145	0.52862	0.2742	0.43451	0.0618	0.31478	0.35876
	1.875	0.46503	0.84166	1.19639	0.11912	0.67377	0.66675	0.36581	0.6091	0.41323	0.05413	0.17067	0.37489
	2.125	0.26752	0.34941	1.01853	0.43681	0.84822	0.42675	0.7402	0.68843	0.30539	0.00356	0.20727	0.09573
	2.375	0.62634	0.33368	1.63065	0.51225	0.85785	0.7875	0.70919	0.70657	0.71831	0.02539	0.33591	0.3001
	2.625	0.55989	0.4352	1.08979	0.40652	0.71113	0.16558	0.57515	0.63637	0.65379	0.0036	0.33003	0.35985
	2.875	0.40655	0.23187	0.62949	0.28845	0.56224	0.74441	0.76198	0.40485	0.35694	0.00366	0.30571	0.16166
	3.125	0.56991	0.23696	0.55383	0.03122	0.44156	0.22755	0.54893	0.59392	0.6252	0.02901	0.46117	0.44748
	3.375	0.40462	0.5356	0.52635	0.33141	0.91444	0.66225	0.6004	1.04846	0.50844	0.02146	0.26641	0.32403
	3.625	0.48794	0.33476	0.66188	0.03178	0.66396	0.84065	0.59969	0.54407	0.67484	0.00362	0.35051	0.45535
	3.875	0.78753	0.6246	0.73472	0.09167	0.71363	0.47152	0.90007	0.5817	0.23547	0.00708	0.2348	0.33636
	4.125	0.68636	0.34637	1.19406	0.30936	0.47245	0.54814	0.6338	0.43665	0.63643	0.02818	0.33317	0.30672
	4.375	0.44461	0.52778	0.4737	0.36366	0.72098	0.51727	0.57055	0.86033	0.33907	0.02452	0.36503	0.25907
	4.625	0.59012	0.32376	0.97281	0.12918	0.74151	0.78013	0.42878	0.53916	0.65162	0.04556	0.22881	0.23711
	4.875	0.62698	0.92144	0.77683	0.32081	0.84498	0.91034	0.66087	0.4733	0.78809	0.04284	0.46359	0.01601
	5.125	0.66271	0.46291	0.85634	0.23775	0.79369	0.5935	0.42228	0.5239	0.39127	0.02809	0.35545	0.29413
	5.375	0.54678	0.32616	0.60505	0.09166	0.76964	0.77837	0.43723	0.429	0.43167	0.07452	0.285	0.25506
	5.625	0.47595	0.40874	0.49646	0.04259	0.70974	0.5126	0.44994	0.40869	0.46247	0.05241	0.20939	0.38216
	5.875	0.36614	0.47736	0.70232	0.2572	0.67182	0.69704	0.40641	0.79277	0.47452	0.51251	0.22697	0.40375
	6.125	0.28445	0.18269	0.79921	0.09893	0.71991	0.68537	0.85799	0.26695	0.30659	0.62795	0.25736	0.17366
	6.375	0.51753	0.35837	0.542	0.28622	0.73553	0.41889	0.43996	0.71987	0.50305	0.25825	0.3026	0.22083
	6.625	0.36681	0.06251	1.77144	0.02932	0.63228	0.47148	0.73073	0.55704	0.60158	0.56282	0.23407	0.29674
	6.875	0.25451	0.73345	0.45721	0.34508	0.39123	1.00112	0.85335	0.55228	0.1002	0.19845	0.18679	0.32692
	7.125	0.65465	0.49194	0.72517	0.43351	0.60815	0.56964	0.74496	0.60302	0.41895	0.14872	0.19867	0.39955
	7.375	0.58049	0.51614	0.6237	0.35105	0.78126	0.52121	0.94425	0.59724	0.65057	0.21781	0.50644	0.38154
	7.625	0.6734	0.3014	0.77316	0.26226	0.60714	0.52946	0.90098	0.37991	0.38806	0.15753	0.25017	0.27977
	7.875	0.5258	0.22114	0.83138	0.33394	0.68549	0.9188	0.50662	0.5137	0.40083	0.27534	0.39744	0.23445
	8.125	0.59344	0.29146	0.56925	0.08785	0.7135	0.39149	0.67407	0.56371	0.01408	0.27452	0.26283	0.1549
	8.375	0.20749	0.19924	0.94432	0.35788	0.83157	0.64566	0.91782	0.81724	0.30816	0.15239	0.21822	0.18571
	8.625	0.4121	0.46671	0.74808	0.09642	0.66268	0.39829	0.41291	0.34169	0.6916	0.72784	0.21687	0.29045
	8.875	0.58705	0.48087	0.97082	0.37285	0.81936	0.6572	0.35772	0.62354	0.48181	0.14152	0.3397	0.25391
	9.125	0.54989	0.57481	1.15698	0.287	0.67964	0.66336	0.43126	0.68683	0.40375	0.58721	0.17049	0.2009
	9.375	0.49858	0.41635	0.66793	0.22978	0.93606	0.54389	0.48989	0.49608	0.77212	0.72415	0.10386	0.23828
	9.625	0.31163	0.68174	0.73021	0.1819	0.46637	0.67737	0.71964	0.52906	0.45595	0.22351	0.0983	0.411
	9.875	0.79504	0.55227	1.12441	0.0675	0.79132	0.475	0.38371	0.51022	0.73853	0.31252	0.30341	0.32237
	10.125	0.43029	0.5187	0.89394	0.32552	0.72191	0.81009	0.59267	0.68548	0.66142	0.12413	0.12537	0.25309
	14.375	0.61724	0.3673	0.54679	1.21785	0.83632	0.58317	0.4793	1.85139	0.64651	0.51741	0.30518	0.39714
	14.625	0.44954	0.82638	0.69744	1.14278	0.67399	2.62957	0.52765	3.2768	3.07782	0.52124	0.26662	0.26779
	14.875	0.49678	0.39096	1.03866	1.89452	2.32047	2.1714	2.73514	2.76989	2.6572	0.51251	0.3501	0.2771
	15.125	0.64104	0.67714	1.714	1.87414	2.14408	2.04211	2.38268	2.87001	3.02938	0.5462	1.8711	0.25656
	15.375	0.24551	0.26112	0.41225	2.04257	2.17811	1.55006	2.42717	2.65456	3.71555	1.70302	2.02016	0.32042
	15.625	0.7875	0.37946	0.43185	2.01799	2.48188	3.04292	2.50439	3.02208	3.2819	2.62243	2.06844	2.85379
	15.875	0.65052	0.55981	0.65725	2.4592	2.65025	2.78538	2.6384	2.565	3.267	2.41096	1.86202	2.61554
	16.125	0.85964	0.56236	0.23482	2.558	2.20553	2.98499	2.36726	2.7843	3.08851	2.74561	2.21778	2.72751
	16.375	0.34891	0.36997	0.58423	2.19632	2.61416	3.09693	2.67799	2.49394	2.92288	2.53652	2.05391	2.79892
	16.625	0.59786	0.60759	0.58612	2.91189	2.20313	2.82338	2.83805	3.73558	3.25444	1.7883	1.94717	2.82817
	16.875	0.43034	0.40618	0.86294	2.15725	2.31476	2.60526	3.69388	2.64857	3.17935	2.2027	1.8326	2.82493
	17.125	0.75414	0.85242	0.68379	2.44433	2.368	2.56452	3.17569	3.15468	2.71038	1.80522	1.85922	2.69721
	17.375	0.34928	0.30094	0.4187	2.44255	2.28305	2.40375	3.28929	3.58111	2.9027	2.2627	1.90528	2.71256
	17.625	0.58852	0.67128	0.36748	2.82199	2.46571	3.00553	3.38076	3.64813	2.88174	2.08509	1.97383	2.76477
	17.875	0.64842	0.15981	0.48972	2.65687	2.27033	2.99959	3.77634	3.11053	3.45768	2.12821	1.86999	2.74233
	18.125	0.53933	0.28672	0.88292	2.31823	2.25985	2.64305	3.2489	2.82416	3.21225	2.07211	1.79834	2.92045
	18.375	0.52848	0.46738	1.03399	2.60185	2.48661	2.1816	3.45697	3.08487	3.28857	1.79489	1.81635	2.74099
	18.625	0.79037	0.49545	0.5578	2.51754	2.66235	2.25061	3.46526	3.28229	3.55587	2.46314	2.28271	2.93008
	18.875	0.54038	0.24669	0.45474	2.74358	2.51232	2.97057	3.49864	3.59478	3.92511	2.56385	1.89439	2.69376
	19.125	0.79603	0.32652	1.41682	2.99938	2.47413	3.11443	3.91846	3.25434	3.65802	2.69967	2.11755	2.74002
	19.375	0.40525	0.60459	0.32234	2.66498	2.25698	2.02485	3.77534	3.83868	2.91652	2.78137	1.91357	2.72783
	19.625	0.55024	0.33668	0.50944	2.46918	2.50512	3.08579	3.26827	3.89658	3.59848	2.81897	1.84597	2.89411
	19.875	0.57462	0.50905	0.88377	2.73398	2.40084	2.97504	3.62901	3.62852	3.23765	2.66462	1.84392	2.72975
	20.125	0.66941	0.49021	1.05279	2.73407	2.43079	2.60932	3.77595	4.00248	3.32239	2.53541	2.03006	2.80913
	20.375	0.36399	0.46044	0.55919	2.29841	2.3614	2.11316	3.98377	3.9544	3.21271	2.13891	1.77364	2.76252
	20.625	0.64399	0.33259	0.67978	2.3359	2.44254	2.78834	3.83797	3.95149	3.43691	2.18863	1.67268	2.96623
	20.875	0.81034	0.42669	0.42286	2.71945	2.3029	2.82162	3.75546	4.11034	3.95282	2.6026	1.66426	2.94161
	21.125	0.61494	0.74662	1.06982	2.68908	2.33954	3.34429	4.19988	2.8311	3.85154	2.8687	1.97506	2.79022
	21.375	0.71552	0.41578	1.08977	2.84789	2.45697	2.45855	3.84431	4.08785	3.46195	2.77896	1.97774	2.71032
	21.625	0.7051	0.48185	0.59352	3.18138	2.13579	2.45688	3.82786	3.65528	3.55551	2.15573	1.70527	2.9874
	21.875	0.79831	0.21586	0.7517	3.11489	2.55795	2.78752	3.94132	3.51541	3.57414	2.6438	2.34227	2.84888
	22.125	0.51726	0.4277	0.74015	2.73103	2.60632	2.71665	4.10309	4.12304	3.44495	2.75537	2.24954	2.7042
	22.375	0.94395	0.30984	1.1191	2.88628	2.07253	2.68679	3.8692	3.64596	3.30791	2.42322	2.32922	2.72668
	22.625	0.90497	0.62954	0.28738	2.73632	2.7282	2.26625	3.82241	4.06268	3.7187	2.3212	2.26663	2.77303
	22.875	0.80866	0.29152	1.25891	2.76551	2.33546	3.26222	3.6408	3.93479	3.39056	2.82694	1.8358	3.01788
	23.125	0.62979	0.29246	0.83409	2.93997	2.49819	2.18059	3.65956	3.56821	2.56648	2.26641	2.34788	2.73235
	23.375	0.25636	0.54184	1.14171	2.90682	2.46455	2.74634	4.17592	3.54606	2.95433	2.31851	2.35743	2.83257
	23.625	0.88563	0.33369	0.52677	2.86932	2.32405	2.18211	3.87235	3.2631	3.44762	2.4653	2.27814	2.7284
	23.875	0.79404	0.21577	0.82794	2.93765	2.39207	2.63754	3.66941	3.56359	3.70377	2.40383	2.23077	2.72678
	24.125	0.37578	0.40216	0.73965	3.14425	2.72166	2.73138	4.02098	3.36757	3.56172	2.34349	2.31124	2.86653
	24.375	0.42877	0.63434	0.78447	2.72738	2.64166	2.49473	4.03497	3.42109	3.44289	2.4726	2.40612	2.79721
	24.625	0.69849	0.18809	0.55325	3.18195	2.31507	2.92704	3.81222	3.50559	2.84172	2.34326	2.50888	2.57886
	24.875	0.74397	0.51591	1.65586	2.96962	2.64777	2.91943	3.84645	3.6727	2.96617	2.57664	2.10198	2.92103
	25.125	0.43433	0.29315	0.78199	2.55789	2.20106	1.68804	3.68792	3.98869	3.63382	2.53484	2.1514	2.76785
	25.375	0.45107	0.28796	0.55905	2.8931	2.60228	2.67838	4.08397	3.71022	3.67457	2.80778	2.45684	2.6748
	25.625	0.62083	0.18072	0.84457	2.90056	2.4545	3.13218	4.0184	2.86017	3.82114	2.58301	2.78332	2.87581
	25.875	0.46782	0.61309	0.68333	2.58835	2.29093	2.76631	3.91758	3.92616	3.79257	2.56188	2.18475	2.832
	26.125	0.4924	0.29302	1.20979	2.96642	2.59669	2.70523	3.91675	4.43011	3.47123	2.46745	2.27903	2.85113
	26.375	0.6831	0.27632	0.49818	2.79	2.35923	2.59518	4.23951	4.21893	3.57532	2.10239	2.20875	2.69751
	26.625	0.77023	0.45373	0.57664	3.04436	2.3266	3.14276	4.03099	4.01748	3.30791	2.31791	2.14822	2.76423
	26.875	0.50452	0.40142	0.62888	2.84051	2.40422	2.7855	3.90717	3.57225	3.01686	2.57723	2.59469	2.71958
	27.125	0.39779	0.31224	0.74001	2.88506	2.58482	3.10139	3.96974	3.67634	2.92142	2.28798	2.65054	2.66214
	27.375	0.62567	0.68418	0.53728	3.54421	2.56357	2.62597	4.1357	3.16749	3.00703	2.60862	2.22146	2.75732
	27.625	0.92033	0.25017	0.41345	2.69544	2.49321	2.831	4.10165	3.97725	3.09445	2.43423	2.2991	2.7434
	27.875	0.46755	0.36237	0.76548	3.12211	2.64783	2.97446	3.61548	3.73127	3.1148	2.46308	2.24047	2.84397
	28.125	0.51364	0.75906	0.7839	2.6676	2.53859	2.58007	3.64341	3.72162	3.27016	2.48678	1.97972	2.71547
	28.375	0.6049	0.42562	0.75394	2.62083	2.86056	3.06517	3.79902	3.76187	2.60549	2.91049	2.25361	2.94842
	28.625	0.52414	0.24817	0.81074	2.86618	2.5887	2.60938	3.98658	3.39824	3.25326	2.47904	2.50686	2.72233
	28.875	0.40851	0.55661	0.98909	3.25123	2.53604	2.54054	4.18929	3.01316	3.24896	2.30821	2.30846	2.78937
	29.125	0.52196	0.53483	0.39802	3.18077	2.74785	2.56123	3.55279	3.68914	3.24913	2.58211	2.39558	2.94386
	29.375	0.65253	0.65345	0.49101	2.71353	2.50155	3.19861	4.09489	4.19961	3.03478	2.74804	2.43367	2.74615
	29.625	0.40853	0.66159	0.61047	2.87459	2.55483	2.87182	3.72401	3.03603	3.28669	2.5379	2.54153	2.67186
	29.875	0.61683	0.61159	0.88062	3.00966	2.60655	2.82376	4.02113	4.24653	3.09546	2.33676	2.49376	2.75675
	30.125	0.53667	0.60172	0.52494	2.79257	2.14146	2.77992	3.93585	3.58245	3.05827	2.29373	2.42496	2.72183
	30.375	0.69946	0.34579	0.52939	3.01264	2.74296	2.83599	3.78695	3.61459	2.93776	2.30104	2.40448	2.83298
	30.625	0.5705	0.88824	0.55215	2.55559	2.87695	3.35906	3.82587	3.21405	2.91578	2.51515	2.32995	2.81753
	30.875	0.58102	0.40781	0.58974	2.91718	2.59189	2.93802	3.99388	3.93193	3.1779	2.57962	1.96957	2.76619
	31.125	0.70671	0.79433	0.47951	2.43179	3.03506	2.79833	3.60475	3.18638	3.21853	2.64204	2.44058	2.88429
	31.375	0.57213	0.65802	0.49284	2.61298	2.90411	2.83162	3.67989	3.55886	2.44591	2.4468	2.3189	2.71851
	31.625	0.76231	0.58299	1.15246	3.01423	2.53229	3.29532	3.78494	3.4556	2.68355	2.68715	2.44935	2.82949
	31.875	0.52551	0.2858	0.50873	2.58747	2.68485	2.50519	3.64453	3.42393	2.77637	2.36644	2.49936	2.9326
	32.125	0.49531	0.13885	0.69095	3.18286	2.56957	3.03083	3.48483	3.68396	2.93746	2.73992	2.2561	2.75568
	32.375	0.56699	0.18855	0.78123	2.88172	2.603	3.20837	3.76668	3.57222	2.76821	2.44581	2.73838	2.85665
	32.625	0.60031	0.64444	0.36413	3.02224	2.29425	2.67232	3.54707	3.6108	2.89178	2.43321	2.1219	2.95313
	32.875	0.31562	0.45947	0.38324	3.15491	2.65102	3.33242	3.81952	3.1611	2.64167	2.2288	2.3222	2.6731
	33.125	0.46142	0.40259	0.58887	2.74822	2.69657	3.1645	3.7753	4.1798	2.98296	2.5795	2.5851	2.70628
	33.375	0.72908	0.63707	0.46386	2.90129	2.47878	2.8659	3.54606	3.08114	2.89748	2.16025	2.41959	2.64731
	33.625	0.37244	0.45642	0.46177	3.13083	2.24951	3.00288	3.7612	3.40406	2.57745	2.4733	2.13025	2.88895
	33.875	0.7476	0.54122	0.48588	3.00586	2.58392	3.11496	3.6819	3.27484	2.93624	2.03126	2.44126	2.84772
	34.125	0.62779	0.87134	0.70987	2.78177	2.78919	2.99274	3.67232	4.29449	2.77556	2.46001	2.32103	2.75024
	34.375	0.84726	0.51151	0.33591	3.12162	2.57745	2.69705	3.44802	3.64848	3.17853	2.30094	2.9049	2.72744
	34.625	0.52746	0.92862	1.31624	3.11945	2.37274	3.33374	3.4416	3.62368	3.04795	2.27409	2.94975	2.89468
	34.875	0.58428	0.51977	0.75065	3.08127	2.7478	2.11882	3.44804	3.32925	2.42608	2.09483	2.82843	2.80901
	35.125	0.84887	0.6689	0.62955	3.40281	2.79444	2.5077	3.28978	3.60589	3.15362	2.15767	2.80528	2.65139
	35.375	0.69478	0.65139	0.54197	3.16942	2.65538	3.3057	3.44718	2.91805	3.17526	2.55797	2.89433	2.8855
	35.625	0.68266	0.70556	0.602	3.12468	2.77688	3.3627	3.90579	3.27565	3.02417	2.74365	2.80103	2.89652
	35.875	0.41061	0.51308	0.8455	3.09285	2.42444	2.97656	3.27028	3.7535	3.12168	2.44725	2.57424	2.86427
	36.125	0.41228	0.62447	0.63566	2.88485	2.55418	2.88276	3.68316	3.33687	2.82107	2.50615	2.68467	2.82594
	36.375	0.53759	0.47445	0.49486	3.21637	2.38476	2.85296	3.29923	3.56946	2.79041	2.61301	2.74157	2.7255
	36.625	0.49199	0.83017	0.47461	3.01269	2.78765	3.03447	3.45619	3.20442	2.78861	2.37673	2.71507	2.71674
	36.875	0.90282	0.74442	0.35265	3.23736	2.19078	3.10218	3.31404	3.76703	2.88841	2.79678	2.70716	2.77807
	37.125	0.59713	0.37128	0.61714	3.16083	2.6572	3.19645	3.3759	3.30091	2.81521	2.78306	2.80592	2.76177
	37.375	0.56099	0.98761	0.76393	2.62014	2.84978	3.10653	3.51822	3.38708	3.03738	2.49691	2.76834	2.63417
	37.625	0.66137	0.7955	0.65201	3.01787	2.46943	2.8142	3.54283	3.57079	3.19785	2.42486	2.89772	2.983
	37.875	0.68048	0.09189	0.27704	2.9017	2.3228	2.75382	3.60297	3.49872	3.15255	2.66599	2.73816	2.85375
	38.125	0.66609	0.77948	0.49368	3.30955	2.58366	3.17541	3.63859	4.12143	2.72145	2.27802	2.86427	2.71621
	38.375	0.80017	0.86884	0.50645	3.24413	2.5069	3.10295	3.56755	3.60176	3.12869	2.50316	2.91631	2.86828
	38.625	0.54818	0.6248	0.34502	3.1991	2.76908	3.26743	3.61234	3.294	3.40776	2.32217	2.85695	2.83691
	38.875	0.48383	0.35492	0.62984	3.13998	2.5411	3.04797	4.00546	2.96605	2.92525	2.60661	2.72629	2.79925
	39.125	0.50473	0.30855	0.34643	2.73784	2.56719	2.76588	3.67521	3.24578	3.04695	2.77364	2.70603	2.76388
	39.375	0.74123	0.1607	0.53286	2.8877	2.64829	3.3998	3.88551	3.13811	3.08722	2.44029	2.88294	2.86232
	39.625	0.38273	0.72597	0.61198	2.91567	2.44682	3.03295	3.31407	3.87646	3.08915	2.2471	2.62369	2.75938
	39.875	0.5413	0.58991	0.66765	3.08407	2.68006	3.00688	3.72896	3.77966	3.09613	2.58584	2.91633	2.87847
	40.125	0.6755	0.3966	0.5488	3.29169	2.47265	2.90225	3.54754	3.5664	2.84346	2.59942	2.82816	2.86629
	40.375	0.32572	0.61226	0.6436	3.53937	2.6231	3.24258	3.43543	3.27406	3.70851	2.38475	2.8683	2.7585
	40.625	0.32365	0.42059	1.05925	3.27646	2.46977	3.27232	3.79643	3.43483	3.51972	2.53677	2.86007	2.82487
	40.875	0.57434	0.41919	0.75396	3.33078	2.84329	2.61999	3.57059	3.55035	3.07415	2.48838	2.89127	2.68468
	41.125	0.54871	1.01667	0.37396	3.09166	2.30383	2.50312	3.18619	3.27629	3.60737	2.7896	2.76154	2.71684
	41.375	0.64581	0.53923	0.19099	3.42488	2.60966	3.53165	3.3633	3.30329	2.89816	2.65549	2.91591	2.89699
	41.625	0.39977	0.46614	0.42448	3.24884	2.71756	3.524	3.14602	3.61415	2.78446	2.58824	2.75809	3.01666
	41.875	0.56263	0.37581	0.74559	3.23062	2.70567	3.04246	3.43949	3.4817	3.11411	2.50166	2.56665	2.82988
	42.125	0.62073	0.32636	0.42166	3.13013	2.4598	2.71208	3.6588	2.93774	3.39412	2.48824	2.73702	2.75773
	42.375	0.68933	0.48762	0.7836	2.85244	2.53449	3.06664	3.21035	3.63511	3.51966	2.48552	2.59434	2.72294
	42.625	0.50184	0.47855	0.53384	2.96165	2.56426	2.76792	3.93252	3.71818	3.11471	2.53226	2.72768	2.81563
	42.875	0.66331	0.52901	0.36326	3.25949	2.74976	3.15525	3.54523	3.70286	3.55385	2.40972	2.86295	2.76303
	43.125	0.6108	0.46121	0.3085	3.36136	2.73806	3.37377	3.6982	3.94445	3.00343	2.48068	2.68515	2.85408
	43.375	0.4708	0.14571	0.52376	3.39063	2.80098	3.41413	3.76524	3.6623	2.91884	2.42212	2.9913	2.90514
	43.625	0.67525	0.467	0.54923	3.00377	2.62151	3.29795	3.65777	3.54266	3.38472	2.54812	2.79468	2.67178
	43.875	0.48807	0.39956	0.47679	3.09007	2.90799	2.72191	3.46141	4.11689	2.96191	2.4788	2.81386	2.68146
	44.125	0.45346	0.56062	0.74833	3.52747	2.64819	2.82691	3.45704	4.16136	3.36816	2.75196	2.79528	3.00474
	44.375	0.42796	0.32608	0.54969	3.96184	2.82057	3.03802	3.39391	3.80565	2.99216	2.58155	3.0349	2.88895
	44.625	0.65838	0.42816	0.79496	3.29511	2.61378	2.8029	3.65241	3.60185	3.29649	2.70468	2.87684	2.75766
	44.875	0.49785	0.28245	0.21803	2.80149	2.87567	2.75663	3.60431	4.06705	2.56934	2.81145	2.99366	2.79389
	45.125	0.78244	0.38209	1.4072	3.01736	2.66573	3.3039	3.49376	2.40585	2.94316	2.50224	2.81325	2.76287
	45.375	0.50692	0.79656	0.50227	3.09482	2.63337	2.33366	3.58147	2.81798	3.13043	2.64899	2.79051	2.82735
	45.625	0.31403	0.61045	0.52511	2.94302	2.92165	3.38765	3.55061	3.42858	3.22123	2.59556	2.74799	3.13927
	45.875	0.62361	0.20594	0.42984	2.77314	2.76714	3.04568	3.56913	3.52961	3.34494	2.44447	2.90951	2.85606
	46.125	0.46065	0.23157	0.81302	3.11388	2.71571	3.33638	3.45809	3.64621	2.90483	2.25072	2.74282	2.93425
	46.375	0.37572	0.29637	0.56631	3.11899	2.62039	2.7414	3.28122	3.45451	3.11689	2.27755	2.71103	2.65944
	46.625	0.53106	0.28724	0.63134	2.82801	2.56441	2.96847	3.23467	3.21111	3.19802	2.72543	2.92128	2.76331
	46.875	0.53947	0.34632	0.79899	2.7806	2.35259	2.93219	3.41289	3.56812	2.95639	2.56362	2.87254	2.82023
	47.125	0.59024	0.5873	0.51863	3.11574	2.65078	2.75958	3.47794	3.63572	3.04834	2.50865	2.77559	2.7188
	47.375	0.73777	0.67039	0.66004	3.10023	2.62751	3.1723	3.55833	3.73865	3.40104	2.58303	2.93428	2.613
	47.625	0.50901	0.62007	0.37575	3.2326	2.60025	2.98025	3.3773	2.93852	2.54446	2.59414	2.74067	2.68474
	47.875	0.42472	0.49916	0.66338	2.94868	2.79823	3.24084	3.81059	3.33371	2.77861	2.73983	2.76986	2.89271
	48.125	0.55741	0.25701	0.55354	3.32005	3.13356	2.96603	3.60341	3.50942	2.84803	2.61216	2.84441	2.91298
	48.375	0.54303	0.65602	0.65788	3.66113	2.90451	2.76514	3.44209	3.43276	3.50026	2.71722	2.79714	2.8352
	48.625	0.97367	0.43585	0.52305	3.4871	2.73459	3.33157	3.60448	3.67197	3.15873	2.29392	2.83894	2.78742
	48.875	0.50979	0.8149	0.69162	3.17299	2.75683	3.12435	3.67261	3.33281	3.28505	2.71976	2.74981	2.90652
	49.125	0.41161	0.68604	0.5683	3.03909	2.64124	3.30407	3.2075	3.57689	3.35325	2.38725	2.81428	2.87852
	49.375	0.63571	0.44826	0.66695	3.28507	3.1534	3.38568	3.57677	3.3513	3.37208	2.19928	2.86482	2.88837
	49.625	0.79481	0.5899	0.46538	3.30946	3.11029	2.90595	3.83783	3.1912	3.65273	2.51796	2.70807	2.8988
	49.875	0.57734	0.56634	0.59163	3.63921	3.22342	3.21901	3.36451	3.49829	3.39861	2.35894	2.77739	2.7699
	50.125	0.78124	0.42122	0.43361	3.50034	2.74544	3.07218	3.42739	3.25518	3.40611	2.57611	2.74168	2.73439
	50.375	0.76702	0.37977	0.2444	3.4337	2.8585	3.36875	3.67207	3.30727	3.35217	2.61244	2.82135	2.89312
	50.625	0.66808	0.40968	0.81424	3.78448	3.09351	3.32829	3.88372	3.27606	3.0432	2.72597	2.80399	2.6681
	50.875	0.46892	0.38081	0.48732	3.1937	2.61579	2.96412	3.85537	3.3812	3.44458	2.52862	2.78614	2.87855
	51.125	0.62428	0.50139	0.43201	3.32181	3.16696	2.89553	3.72409	2.62217	3.62978	2.39341	2.86438	2.91727
	51.375	0.53534	0.34659	0.72783	3.22861	2.60711	3.38498	3.51873	3.00502	3.97594	2.1214	2.73054	2.79043
	51.625	0.52684	0.43746	0.39781	3.13719	3.01074	2.6223	3.56459	3.43702	3.48292	2.31065	2.68623	2.67809
	51.875	0.27743	0.73195	0.47134	3.24927	2.73722	3.07274	3.45232	3.80224	3.57435	2.36047	2.90456	2.87773
	52.125	0.70585	0.68411	0.51746	3.21653	3.28353	3.27489	3.7053	3.70009	3.24475	2.41747	2.84553	2.79767
	52.375	0.514	0.32431	0.46195	2.95512	2.61951	3.02895	3.58002	3.03005	3.47631	2.60024	2.75117	2.84566
	52.625	0.39188	0.45002	0.4143	3.1568	3.00862	3.26991	3.68576	3.47519	3.33254	2.44552	2.79338	2.81543
	52.875	0.28898	0.32139	0.39981	3.36728	2.76486	2.8899	3.20963	2.90918	3.31999	2.39356	2.67817	2.79646
	53.125	0.33383	0.39326	0.58959	2.99367	2.83818	3.18556	3.57339	3.43089	3.4102	2.58202	2.92384	2.91662
	53.375	0.33763	0.55637	0.23303	3.71191	2.81836	3.09905	3.21442	3.48551	2.93556	2.54894	2.9282	2.90716
	53.625	0.35358	0.46895	0.35568	2.94674	3.05314	3.61057	3.54482	3.90356	3.84236	2.51355	2.83723	2.64203
	53.875	0.69996	0.34279	0.40137	3.8788	2.8678	3.60941	3.3595	3.55588	3.50134	2.52503	2.89352	2.86883
	54.125	0.68387	0.53657	0.75547	3.47088	2.89473	3.25016	3.50352	3.51576	3.28953	2.16545	2.75379	2.62972
	54.375	0.1701	0.51299	0.43307	3.46977	2.68855	2.92176	3.55471	3.42041	3.75201	2.49521	2.72662	2.75158
	54.625	0.81589	0.59703	0.5469	3.46325	3.37276	3.23614	3.48562	2.4955	3.52221	2.56202	2.95939	2.58207
	54.875	0.32592	0.38714	0.55085	3.12241	3.29261	3.4173	3.69719	3.33817	3.96779	2.30353	2.70117	2.7475
	55.125	0.58531	0.19765	0.44645	3.50287	2.82466	3.22413	3.17656	3.32298	3.41187	2.50584	2.9294	2.79628
	55.375	0.88632	0.60781	0.45907	2.84473	2.86249	3.45846	3.76301	3.59124	3.47617	2.50997	2.85112	2.79535
	55.625	0.47795	0.22231	0.68437	3.07465	2.47162	2.94382	3.13861	2.12042	3.51861	2.51365	2.86176	2.8168
	55.875	0.56008	0.5678	0.65099	3.22355	2.81347	3.14658	3.31888	3.51731	3.67512	2.46019	2.87533	2.75652
	56.125	0.50318	0.41871	0.81637	3.50887	2.74478	3.35235	3.1149	3.08601	3.47616	2.26392	2.92652	2.80161
	56.375	0.76621	0.8015	0.49291	3.22038	2.65836	2.78995	3.48445	3.34608	3.47127	2.28621	2.84721	2.77448
	56.625	0.34715	0.31837	0.55098	3.1475	3.36429	3.22215	3.47735	3.30216	4.09856	2.51934	2.91728	2.83444
	56.875	0.46472	0.813	0.34335	3.30502	2.60334	3.0666	3.5519	3.51546	3.28638	2.399	2.70204	2.85427
	57.125	0.58405	0.23183	0.30417	3.18457	2.65916	3.32193	3.50274	3.09761	3.92317	2.56658	2.71554	2.68689
	57.375	0.56929	0.51459	0.91076	3.91695	2.83442	3.10658	3.52555	3.09532	2.8254	2.42692	2.82319	2.71431
	57.625	0.46185	0.64047	0.77515	3.07896	3.0374	2.81065	3.69334	3.2653	3.34491	2.70476	2.81158	2.91741
	57.875	0.62843	0.62813	0.57264	3.42988	3.08665	3.03961	3.19219	3.30038	3.41018	2.35374	2.83276	2.88651
	58.125	0.49878	0.44559	0.58847	3.33018	3.23502	2.81292	3.48302	3.38428	3.4164	2.75206	2.98522	2.69049
	58.375	0.34465	0.64615	0.58052	3.14751	3.03449	3.31582	3.45095	3.07466	2.8789	2.84987	2.88447	2.75855
	58.625	0.39197	0.53705	0.45638	3.34277	2.97923	3.03329	3.38634	3.42567	3.63003	2.40851	2.67233	2.72002
	58.875	0.74151	0.41672	0.691	3.12528	2.87726	3.07343	3.35261	3.53135	2.69617	2.35327	2.72949	2.93787
	59.125	0.61245	0.52275	0.30412	3.18601	3.10638	3.40308	3.43522	3.39535	3.68812	2.41525	2.86489	2.88512
	59.375	0.43344	0.88935	0.48434	3.29291	3.0426	3.46824	3.61624	3.06071	3.62973	2.63614	2.93986	2.87504
	59.625	0.60563	0.50525	0.78489	2.93993	2.74314	3.189	3.37908	3.43934	3.33297	2.74779	2.92201	2.69085
	59.875	0.37628	0.23794	0.58681	2.88404	2.69446	2.86567	3.38827	3.24553	3.14946	2.46188	2.79329	2.70368
	60.125	0.31565	0.66585	0.73857	3.54978	2.82188	3.18025	3.79653	3.07009	3.81739	2.39512	2.76488	3.09253
	60.375	0.70281	0.78134	0.74095	3.41609	2.8806	2.94606	3.60986	3.03808	2.64596	2.66222	2.78247	2.76604
	60.625	0.36946	0.36064	0.54925	3.41472	3.26672	3.08628	3.32038	3.54835	3.4052	2.72157	2.70486	2.76998
	60.875	0.58582	0.64889	0.54388	3.11852	2.91932	3.19249	3.31243	3.5016	3.59381	2.57621	2.72028	2.66027
	61.125	0.21997	0.51279	0.5907	3.04819	3.21721	3.20407	3.51717	2.87457	3.4548	2.64129	2.64783	2.75653
	61.375	0.57837	0.55309	0.4405	3.07753	2.83442	2.98328	3.2789	3.18517	3.40185	2.51145	2.80525	2.94587
	61.625	0.40532	0.5878	0.62254	2.87529	3.0173	3.45587	3.37445	3.26875	3.86987	2.62776	2.87743	2.93638
	61.875	0.91155	0.70604	0.37632	3.8375	2.74829	3.15351	3.23119	3.10757	3.67564	2.30553	2.78876	2.6399
	62.125	0.44204	0.33287	0.8464	3.52532	2.68193	3.10684	3.7767	3.87053	3.56792	2.65376	2.8271	2.71688
	62.375	0.81058	0.07161	0.31676	3.07108	2.88225	2.69602	3.52858	3.41639	2.99528	2.33838	2.79117	2.83327
	62.625	0.23452	0.23365	0.55601	3.13577	2.75972	3.13027	3.32666	3.39359	3.10286	2.47877	2.79697	2.74635
	62.875	0.5684	0.70683	0.6338	3.39996	2.70426	3.28797	3.43973	3.60518	3.64323	2.80381	2.73552	2.75361
	63.125	0.49726	0.31707	1.06305	3.34577	3.02085	2.97754	3.38375	3.36079	3.19517	2.51053	2.75258	2.75799
	63.375	0.53461	0.47103	0.64205	3.00902	2.4506	2.62673	3.59358	3.16297	3.14368	2.33218	2.99949	2.85153
	63.625	0.56757	0.34329	0.8393	3.41453	2.76803	3.16479	3.41889	3.14929	3.1887	2.21511	2.76687	2.77134
	63.875	0.63484	0.82312	0.46129	3.11023	2.88597	2.78334	3.45364	3.74981	3.29505	2.60189	2.7152	2.72774
	64.125	0.40996	0.82588	0.51677	3.10136	2.76549	3.30449	3.46143	3.58505	3.25187	2.49918	2.77834	2.94363
	64.375	0.55533	0.53554	0.61482	2.99769	2.77933	3.11213	3.28334	3.17372	3.39287	2.33142	2.85605	2.86808
	64.625	0.40157	0.4416	0.42505	3.10751	2.9013	2.99654	3.28004	3.47206	3.41971	2.53974	2.57712	2.84086
	64.875	0.43421	0.35199	0.76616	3.61194	2.75247	3.69551	3.30189	3.27957	2.88539	2.41676	2.88823	2.97365
	65.125	0.43286	0.4427	0.65954	3.1455	2.96518	2.71856	3.55746	3.29512	3.09586	2.18276	2.73527	3.03478
	65.375	0.59204	0.46612	0.8372	3.13127	2.98722	3.00071	3.29199	3.19539	3.12263	2.31746	2.80007	2.92181
	65.625	0.57107	0.4032	0.27708	3.13892	2.96368	2.81757	3.44458	3.47775	3.56179	2.36972	2.78806	2.98715
	65.875	0.69109	0.52439	0.51752	3.1719	2.95267	3.66566	3.54533	3.27638	3.1407	2.57744	2.91213	2.86659
	66.125	0.76233	0.66208	0.69225	3.29642	3.01522	2.92963	3.79347	3.34184	3.43425	2.17827	2.87763	2.84112
	66.375	0.15421	0.39855	0.8913	3.23588	2.88915	2.77269	3.21144	2.73952	3.49036	2.50289	3.04258	2.67772
	66.625	0.35792	0.39202	0.24739	3.15552	2.94398	2.79634	3.59037	3.15548	3.29123	2.33974	2.84382	2.9517
	66.875	0.38877	0.56002	0.24854	3.15021	2.98943	3.49308	3.7259	3.60655	3.1734	2.16232	2.8281	2.67209
	67.125	0.49573	0.83842	0.32545	3.08462	3.12729	3.35281	3.31025	3.33871	3.1367	2.23619	2.87184	2.90544
	67.375	0.65713	0.40172	0.64094	3.2011	3.17892	3.80587	3.46516	3.66293	3.61929	2.59999	2.872	3.09838
	67.625	0.50344	0.55378	0.2929	3.23056	3.18758	2.8564	3.13614	3.32205	3.32726	2.31069	2.6659	2.89963
	67.875	0.48148	0.81093	0.37129	3.01236	3.07837	3.42934	3.48194	2.71694	3.57454	2.532	2.89332	2.66936
	68.125	0.60404	0.44397	0.64375	2.89168	3.04581	3.07756	3.47607	3.03905	3.04524	2.60028	2.84896	2.77828
	68.375	0.7802	0.47169	0.40873	3.42871	3.27541	3.05645	3.44059	3.41003	3.54875	2.48296	2.70658	2.67887
	68.625	0.95417	0.47261	0.71888	3.14123	2.75173	3.57815	3.19409	3.1431	3.63249	2.4473	2.88764	3.08137
	68.875	0.702	0.32185	0.68914	3.1252	3.21803	3.12492	3.61274	2.89078	3.34725	2.62896	2.67723	2.99673
	69.125	0.72544	0.42239	0.84945	3.24415	3.04313	3.06075	3.3535	3.42227	3.17129	2.55215	2.85688	2.85476
	69.375	0.82159	0.75655	0.35261	3.18371	2.65478	2.51122	3.30818	2.87522	3.51581	2.29549	2.92937	2.69158
	69.625	0.40122	0.3415	0.62339	3.49279	3.19666	3.39553	3.60913	2.99142	3.02605	2.25516	2.93393	2.74481
	69.875	0.58015	0.60062	0.74295	3.13916	2.7599	2.96474	3.29914	3.42203	2.9947	2.41294	2.64758	2.98024
	70.125	0.34234	0.61906	0.401	3.01496	2.92805	2.77419	3.5792	3.03054	3.79637	2.5391	2.90888	2.75212
	70.375	0.51535	0.62081	0.85914	3.4207	3.06097	3.58377	3.56307	3.50666	3.21324	2.34832	3.01185	2.84191
	70.625	0.44591	0.4543	0.61281	3.08698	3.00242	2.95646	3.25718	2.87539	3.42054	2.35994	2.69429	2.81533
	70.875	0.57361	0.2551	0.39775	2.92388	3.03909	3.18332	3.11857	2.81657	3.75123	2.17405	2.74787	2.70515
	71.125	0.48118	0.53454	0.64995	3.44863	3.22758	3.59243	3.67419	3.24534	3.50699	2.50714	2.72806	2.9291
	71.375	0.50232	0.51197	0.25764	3.28279	2.89313	3.24573	3.52636	3.24145	3.73635	2.48552	2.87569	2.87264
	71.625	0.59356	0.3019	0.67244	3.30439	3.08135	3.38491	3.14063	3.31195	3.50925	2.09062	2.81704	2.84724
	71.875	0.66732	0.54226	0.55255	3.14511	2.88993	3.08437	3.49871	3.58148	3.79494	2.51889	2.88258	2.81884
	72.125	0.48205	0.3676	0.55471	3.24066	2.92768	3.24733	3.13817	3.04533	3.21003	2.49147	2.7101	2.91284
	72.375	0.37607	0.50666	0.74333	3.29838	3.10382	3.09014	3.38921	3.24045	3.49467	1.97867	2.55535	2.96042
	72.625	0.59325	0.61462	0.45	3.1605	2.79578	3.24774	3.58448	2.89606	3.76919	2.53315	2.93905	2.72165
	72.875	0.82475	0.57277	0.54653	3.35559	3.01373	3.11776	3.62484	3.28177	3.72819	2.57355	2.83035	2.94433
	73.125	0.49628	0.57727	0.47318	3.10308	3.07504	3.17551	3.38574	3.26523	3.07842	2.44604	2.76622	3.02834
	73.375	0.60583	0.55243	0.73858	3.27339	3.14395	3.21524	3.50461	2.74624	3.30615	2.62453	2.76178	2.70645
	73.625	0.7261	0.43364	0.37227	3.27342	3.01054	3.02153	3.32753	2.61715	3.74831	2.47655	2.89322	2.78425
	73.875	0.54177	0.61321	0.6449	3.25755	3.40898	3.26543	3.45205	2.96486	3.29859	2.16923	2.88891	2.61103
	74.125	0.75541	0.53232	0.49009	3.38629	3.27444	2.94408	3.29118	2.89915	3.33709	2.10052	2.88768	2.98448
	74.375	0.29515	0.75639	0.71926	3.32222	3.07503	3.55653	3.39692	3.20385	3.32741	2.41219	2.6968	2.75889
	74.625	0.41962	0.38069	0.65877	3.31751	3.25352	2.99867	3.28508	3.40509	3.33853	2.34436	2.76028	2.76525
	74.875	0.54035	0.55792	0.56867	3.10744	2.76769	3.16176	3.28326	2.71057	3.40767	2.56301	2.83261	2.74142
	75.125	0.68811	0.45511	0.39006	3.17244	3.33424	3.19129	3.37795	3.42932	3.63758	2.5418	2.93289	2.77527
	75.375	0.45972	0.76379	0.58786	3.13268	3.13264	3.08498	3.24775	2.88293	2.98786	2.18325	2.65803	2.78419
	75.625	0.60499	0.63717	0.42293	2.85645	3.32081	2.96377	3.76391	2.9976	3.82856	2.52505	2.85983	2.84075
	75.875	0.57679	0.52486	1.20094	3.12599	2.93333	3.10487	3.31927	3.10532	3.1804	2.53685	2.68872	2.80722
	76.125	0.54735	0.63912	0.3452	3.37776	3.1595	2.5872	3.23865	3.16397	3.62784	2.29582	2.94196	2.75195
	76.375	0.2837	0.73436	0.29809	3.51033	3.22257	3.43653	3.29854	3.10325	3.64933	2.3548	2.73686	2.79711
	76.625	0.38053	0.43767	0.47956	3.37284	2.83682	3.60958	3.3647	3.04978	3.14166	2.56264	2.85222	2.85053
	76.875	0.53824	0.3702	0.80599	3.30061	3.12119	3.52537	3.26318	3.00268	3.48378	2.12744	2.83294	2.8677
	77.125	0.48415	0.3618	0.48727	2.92949	2.99954	2.86335	3.2973	3.41746	3.78646	2.22625	2.92005	2.80875
	77.375	0.41427	0.73338	0.40684	3.18641	3.22545	3.29002	3.02696	3.12858	3.44431	2.24465	3.00862	2.74963
	77.625	0.62735	0.66885	0.66668	3.24701	3.06166	3.19788	3.58563	3.38656	3.34188	2.36454	2.8343	2.94565
	77.875	0.33454	0.62463	0.34604	3.35723	2.98068	2.97482	3.3956	3.23963	3.38953	2.16679	2.74552	2.73458
	78.125	0.55893	0.94409	0.76627	3.20197	2.83982	3.67329	3.44841	3.53813	3.32422	2.38673	2.70018	2.89163
	78.375	0.64517	0.23303	0.55803	3.52221	3.33156	2.84711	3.20559	3.51915	3.1995	2.22433	2.53547	2.89831
	78.625	0.37728	0.18877	0.60733	3.54153	3.29302	3.44494	3.47746	3.20274	3.72885	2.21369	2.9053	2.73135
	78.875	0.57349	0.71201	0.46013	3.51995	3.15782	3.12854	3.16851	3.12591	3.21323	2.62915	2.85146	2.84128
	79.125	0.5068	0.69297	0.93596	3.27852	3.25371	3.06213	3.88124	2.99785	3.27822	2.54385	2.92626	2.84645
	79.375	0.42661	0.83393	0.26108	3.1899	3.23859	2.93244	3.32937	3.14523	3.10634	2.22186	2.62627	2.69563
	79.625	0.87245	0.6821	0.48426	3.01212	3.47091	3.56341	3.64184	3.04396	3.57057	2.33271	2.61841	2.82749
	79.875	0.53381	0.3764	0.32258	3.23527	3.48326	3.11256	3.26106	3.39229	3.50208	2.49162	2.77201	2.93105
	80.125	0.64879	0.23875	0.53736	3.86608	3.43186	3.5947	3.53459	3.22962	3.57578	2.6494	2.82067	2.83459
	80.375	0.69299	0.86727	0.3832	3.5623	3.43512	3.24471	3.4669	2.74698	3.86622	2.47647	2.80772	2.88965
	80.625	0.39852	0.81409	0.68702	3.46721	3.2662	3.57509	3.29907	3.26581	3.84091	2.18133	2.91217	2.84809
	80.875	0.45252	0.51027	0.47867	3.85891	2.87483	3.1277	3.48114	3.05584	3.05466	2.54896	2.72465	2.97697
	81.125	0.81646	0.56725	0.51754	3.23939	3.56972	3.46723	3.2496	2.62346	3.47694	2.31345	2.89422	3.02339
	81.375	0.49589	0.51078	0.61035	3.47097	3.51103	3.53222	3.51343	3.15699	3.52861	2.3783	2.80058	2.72178
	81.625	0.52598	0.53049	0.41578	3.42838	3.37258	3.06525	3.289	2.95781	3.43403	2.67856	2.79195	2.8606
	81.875	0.68661	0.77307	0.64191	3.27654	3.50538	3.03016	3.22638	3.58229	3.82006	2.5075	3.00076	2.83443
	82.125	0.39327	0.74734	0.59653	3.67836	3.47733	3.03806	3.46255	2.79388	3.59415	2.31338	2.86302	2.87264
	82.375	0.45793	0.80328	0.4546	3.13203	3.45991	3.41896	3.08874	3.13748	3.78308	2.25865	2.92064	2.85081
	82.625	0.46807	0.57659	0.55797	3.31496	3.42865	3.54563	3.4154	3.10644	3.97943	2.49679	2.62301	2.79924
	82.875	0.52274	0.29814	0.3961	3.28673	3.6271	3.28583	3.108	2.88231	3.14482	2.18702	2.62027	2.59051
	83.125	0.67874	0.27509	0.47662	3.73474	3.14951	3.62475	3.31645	3.36697	3.37565	2.12515	2.82271	2.70583
	83.375	0.63587	0.68465	0.59963	3.60798	3.31119	3.23547	3.38536	3.12777	3.9036	2.51562	2.83109	2.75712
	83.625	0.63373	0.62368	0.41278	3.1601	3.44419	3.28126	3.21066	3.11642	3.65743	2.56875	2.8745	2.66672
	83.875	0.47004	0.46161	0.45799	3.22054	3.27374	3.54326	3.45589	3.13102	3.77653	2.12402	2.73336	2.83616
	84.125	0.57724	0.72101	0.57976	3.33781	3.08254	3.24898	3.20518	3.22056	3.8238	2.08493	2.726	2.62188
	84.375	0.68462	0.39207	0.60508	3.86245	3.62361	3.22214	3.17457	3.36207	3.34774	2.63041	2.80181	2.70463
	84.625	0.59407	0.69346	0.58169	3.7962	3.13031	3.22819	3.20673	3.21816	3.6323	2.17638	2.91926	2.80531
	84.875	0.75607	0.90895	0.60647	3.27955	2.81553	2.85735	2.82334	3.08863	3.39531	2.39626	2.75769	2.77656
	85.125	0.58357	0.16184	0.43755	3.33786	3.38479	2.99217	3.16909	3.17536	3.43738	2.53816	2.74546	2.78934
	85.375	0.47721	0.65861	0.76098	3.42764	3.26045	3.37895	3.35043	3.07355	3.68415	2.26096	2.80756	2.71506
	85.625	0.45438	0.47847	0.34869	3.43365	3.43793	2.9076	3.39871	3.22705	3.50737	2.15128	2.93049	2.9342
	85.875	0.57384	0.60286	0.76624	3.56302	3.05724	3.77863	3.30851	3.10381	3.73987	2.43902	2.62332	2.71303
	86.125	0.60572	0.94369	0.45877	3.27908	3.20224	3.28685	3.20734	3.25614	3.37234	2.30108	3.03937	2.69248
	86.375	0.6584	0.38098	0.5565	3.0403	3.26257	3.40983	3.34468	2.23254	3.39179	2.68558	2.73762	2.77543
	86.625	0.37992	0.31547	0.72207	3.54214	3.40262	3.00788	3.23619	3.36824	3.2135	2.39876	2.85183	2.90509
	86.875	0.56045	0.38586	0.60218	3.66385	3.50201	3.03868	3.34289	3.39451	3.3635	2.44936	2.79277	3.1377
	87.125	0.512	0.65881	0.57267	3.45691	3.10526	3.2524	3.78857	3.38955	4.10466	2.35774	2.51129	2.8898
	87.375	0.72353	0.36723	0.45829	3.34803	3.6193	3.29337	3.24361	3.12569	2.98759	2.30532	2.77097	2.61026
	87.625	0.43807	0.58534	0.51505	3.53096	3.46088	3.28808	3.51565	3.12055	3.46465	2.252	2.70296	2.74574
	87.875	0.69516	0.44318	0.55484	3.47977	3.54538	3.15089	3.53911	3.44839	3.91166	2.35272	2.72825	2.93294
	88.125	0.4112	0.59378	0.20578	3.37502	3.2905	3.29954	3.18107	3.08496	4.09888	2.18412	2.71605	2.86838
	88.375	0.63375	0.81613	0.36518	3.32875	3.70849	3.47007	3.0937	3.33184	3.30651	2.29823	2.77518	2.87468
	88.625	0.34416	0.54178	0.6616	3.42311	3.56519	3.65321	3.15205	2.67442	3.13443	2.19326	2.68118	2.78287
	88.875	0.65718	0.56845	0.57143	3.19698	3.32356	3.14492	3.59071	3.102	3.18241	2.3422	2.82889	2.81944
	89.125	0.66527	0.65188	0.62944	3.83368	3.17468	3.0261	3.38218	2.73845	4.01619	2.2984	2.80109	2.90039
	89.375	0.63141	0.65336	0.53299	3.52023	3.61995	3.03496	3.34071	3.11947	3.87763	2.23687	2.897	2.75524
	89.625	0.5428	0.57209	0.97029	3.22696	3.65711	3.37549	3.32221	2.84911	3.61431	2.15961	2.69836	2.8887
	89.875	0.70745	0.74311	0.25368	3.43752	3.70499	2.67384	3.39432	3.42395	3.64969	2.05333	2.78182	2.78803
	90.125	0.51019	0.50009	0.62691	3.76984	3.13879	3.78301	3.39047	3.10977	3.53111	2.52216	2.62362	2.75548
	90.375	0.42413	0.45732	0.41528	3.38061	3.2767	3.26815	2.98074	3.44732	3.77173	2.40801	2.41522	2.91328
	90.625	0.56495	0.65047	0.2811	3.64601	3.39225	3.14139	3.14712	3.07079	3.15933	2.68096	2.39233	2.90885
	90.875	0.50863	0.72281	0.70914	3.20856	3.55703	3.57292	3.35395	3.09718	3.41976	2.42965	2.65239	2.75418
	91.125	0.55636	0.27376	0.57166	3.59103	3.26623	3.02532	3.46731	3.188	3.07015	2.10408	2.57886	2.66706
	91.375	0.5496	0.78588	0.66261	3.33981	3.27288	3.53696	3.13321	2.90565	3.38361	2.02894	2.40689	2.70819
	91.625	0.5959	0.50132	0.13862	3.54027	3.50716	3.14884	3.40097	3.07405	3.57156	2.75128	2.49114	2.67559
	91.875	0.65873	0.49001	0.34782	3.89992	3.39487	3.81149	3.56704	2.81617	3.56266	2.26636	2.53723	2.70567
	92.125	0.48767	0.73796	0.5854	3.37582	3.2542	3.45388	3.41742	3.04392	3.34702	2.35403	2.61397	2.75373
	92.375	0.71708	1.06295	0.68256	3.13319	3.56786	3.02664	3.22784	3.01288	3.28176	2.28261	2.48378	2.89475
	92.625	0.54297	0.71268	0.81837	3.29334	3.61422	2.98055	3.41083	3.12042	3.54996	2.29062	2.69716	2.70389
	92.875	0.69665	0.66905	0.44424	3.4873	3.39208	3.0538	3.38029	3.50753	2.58933	2.80738	2.39942	2.75033
	93.125	0.34555	0.41142	0.84256	3.49566	3.56796	3.68896	3.51653	2.9358	3.23031	2.06126	2.54508	2.76936
	93.375	0.42124	0.45013	0.65489	3.2941	3.61393	3.1635	3.22906	3.46759	3.29956	1.8866	2.59273	2.77981
	93.625	0.36228	0.41918	0.412	3.02021	3.619	3.32367	3.43239	3.0654	3.56428	2.08383	2.49649	2.74621
	93.875	0.46127	0.71179	0.46503	3.16278	3.71626	3.59121	3.21736	3.09296	3.15126	2.52628	2.42126	2.68751
	94.125	0.70437	0.76927	0.3397	3.25006	3.65243	3.08776	3.20678	3.37342	3.35791	2.09581	2.45174	2.87605
	94.375	0.66042	0.62468	0.64812	3.50926	3.65559	3.60031	3.24459	3.41658	2.87754	2.13383	2.43332	2.80252
	94.625	0.71888	0.70627	0.7821	3.44683	3.60871	3.21632	3.44684	3.34464	3.55367	2.16764	2.66187	2.83572
	94.875	0.75511	0.55961	0.60545	3.28912	3.54873	3.39044	3.37266	3.14079	3.51962	2.44869	2.58872	2.82428
	95.125	0.59248	0.40352	0.60308	3.58592	3.34219	3.17491	3.21919	3.26578	3.82614	2.40483	2.65652	2.80048
	95.375	0.63822	0.41213	0.29594	3.46704	3.38887	3.00656	3.10815	2.90454	3.64813	2.16745	2.5821	2.79519
	95.625	0.7429	0.46577	0.51793	3.0186	3.16382	3.13719	3.09337	3.25913	3.50883	2.35754	2.37124	2.90326
	95.875	0.56974	0.46971	0.53187	3.47312	3.40687	3.39208	3.18501	3.26818	3.81818	2.24488	2.49126	2.78481
	96.125	0.49075	0.67829	0.46474	3.53737	3.34282	3.21599	3.29892	3.34093	3.36014	2.21873	2.49963	2.84479
	96.375	0.80001	0.81986	0.77938	3.39144	3.38922	3.66524	3.52484	2.84611	4.29496	2.46735	2.5163	2.70107
	96.625	0.59945	0.63242	0.4662	3.55226	3.59989	3.13524	3.45855	3.29165	3.28483	2.43596	2.50027	2.85406
	96.875	0.73169	0.25728	0.68951	3.60479	3.72133	3.26797	3.51519	3.27834	3.58096	2.42163	2.50344	2.65738
	97.125	0.57404	0.56542	0.71747	3.37839	3.44051	3.30074	3.29895	2.96975	3.36995	2.8255	2.31037	2.64915
	97.375	0.48774	0.84035	0.68262	3.37328	3.63047	3.07895	3.34064	3.25281	3.93558	2.35841	2.39513	2.69112
	97.625	0.71747	0.30926	0.50577	3.7814	3.49987	3.14979	3.27817	3.32886	3.51712	2.3532	2.50216	2.85534
	97.875	0.33829	0.61797	0.43718	3.57027	3.4459	3.23251	3.27803	3.23666	3.56454	2.41328	2.45447	2.89236
	98.125	0.65537	0.46665	0.23346	3.55196	3.32559	3.50469	3.47584	3.27147	3.35492	2.06915	2.36512	2.64161
	98.375	0.78173	0.56783	0.76681	3.41527	3.68024	3.70924	3.19211	3.18618	3.62253	2.28783	2.21056	2.83251
	98.625	0.57667	0.34219	0.32647	3.51243	3.77518	3.12502	3.19614	3.55218	3.26055	2.71013	2.38598	2.82075
	98.875	0.74255	0.41343	0.55561	3.34341	3.70532	3.51024	3.19474	3.35763	3.50986	2.45736	2.40446	2.88438
	99.125	0.62012	0.38322	0.49836	3.80243	3.59576	3.5848	3.34011	3.0179	3.52894	2.45936	2.48884	2.82416
	99.375	0.41149	0.53425	0.67439	3.11024	3.37493	3.4203	3.29009	3.03433	4.09249	2.50649	2.51557	2.78583
	99.625	0.54608	0.79823	0.30625	3.59955	3.3675	3.18653	3.65881	2.86364	4.10826	2.58242	2.55934	2.81952
	99.875	0.64564	0.36661	0.41406	3.42802	3.7168	3.75387	3.34278	3.17843	3.60261	2.48358	2.40083	2.74401
	100.125	0.64428	0.3452	0.39681	3.51207	3.38424	3.39691	3.18684	2.77575	3.9292	2.37078	2.35116	2.91152
	100.375	0.4681	0.34325	0.30478	3.8562	3.53375	3.584	3.4536	3.39615	3.09281	2.4459	2.47538	2.78567
	100.625	0.78455	0.24118	0.68867	3.48783	3.57772	3.56678	3.37612	2.87578	3.6773	2.7497	2.17699	2.93654
	100.875	0.81865	0.57178	0.22101	3.44185	3.67181	3.33026	3.25588	3.31977	3.81908	2.36948	2.42005	2.91563
	101.125	0.31757	0.51443	0.59869	3.68139	3.32822	3.92634	3.51502	3.25665	3.55272	2.00488	2.68244	2.58301
	101.375	0.5516	0.80712	0.7505	3.72216	3.55715	3.08354	3.16619	3.01384	3.46341	2.42262	2.43634	2.77859
	101.625	0.8114	0.01656	0.68856	3.60747	3.53551	2.99104	3.18288	2.83665	3.84455	2.28624	2.34739	2.89507
	101.875	0.60084	0.69518	0.72601	3.13716	3.45295	3.11405	3.22081	2.95417	3.60945	2.12213	2.48171	2.76242
	102.125	0.80495	0.85786	0.51457	3.29575	3.75662	3.08715	3.29311	3.44393	4.0049	2.52721	2.44591	2.81399
	102.375	0.58826	0.68462	0.89705	3.12227	3.90037	3.28436	3.36713	3.25679	3.3979	2.56473	2.56254	2.90686
	102.625	0.57201	0.50297	0.57765	3.62779	3.52764	2.86665	3.45964	3.13786	3.30739	2.36147	2.56486	2.84589
	102.875	0.58206	0.37575	0.68929	3.25663	3.51542	3.13477	3.18239	2.88302	3.96776	2.19447	2.3236	2.81868
	103.125	0.89525	0.62733	0.58417	3.5885	3.57109	2.98837	3.29085	2.69409	3.64212	2.43465	2.31512	2.78179
	103.375	0.58365	0.6058	0.48322	3.23938	3.39567	3.38161	3.43824	2.93716	4.068	2.07519	2.43418	2.65905
	103.625	0.52413	0.79434	0.72253	3.11969	3.85875	3.24669	3.11891	2.90052	3.81275	2.23131	2.2117	2.71709
	103.875	0.59163	0.6299	0.40819	3.55711	3.63889	3.15009	3.54403	2.96292	3.83764	2.64836	2.30867	2.72954
	104.125	0.69644	0.39996	0.47516	3.63779	3.69477	3.45329	3.16376	3.08593	3.42962	2.17738	2.45222	2.84278
	104.375	0.46692	0.46224	0.90223	3.73303	3.27246	3.39685	3.33403	2.86707	3.418	2.46495	2.49018	2.87738
	104.625	0.53951	0.9448	0.27997	3.33838	3.54695	3.2905	3.292	3.00194	3.40707	2.45359	2.64418	2.79131
	104.875	0.59834	0.52669	0.75822	3.18714	3.78077	3.55447	3.5662	2.82288	3.37833	2.35588	2.45006	2.72907
	105.125	0.50887	0.3903	0.48535	3.75669	3.35913	3.05837	3.06862	2.66351	3.83936	2.47864	2.46807	2.85039
	105.375	0.53769	0.66914	0.33055	3.49042	3.5457	3.71131	3.2373	2.83643	3.71567	2.24218	2.30971	2.75163
	105.625	0.6917	0.49032	0.79809	3.93011	3.50149	3.69369	3.31437	2.96247	3.56178	2.38681	2.61244	2.8851
	105.875	0.4749	0.59445	0.7055	3.92868	3.79816	2.73564	3.29094	3.44363	3.64865	2.40998	2.55315	3.03792
	106.125	0.44334	0.46563	0.52516	3.30322	3.93003	2.94684	2.94281	3.2213	3.83289	2.33605	2.6405	2.55069
	106.375	0.4917	0.80425	0.28266	3.85925	4.00858	3.29989	3.09612	3.01555	3.43648	2.46292	2.41649	2.84968
	106.625	0.77566	0.35147	0.41067	3.94795	3.69938	3.54113	3.4068	3.06794	3.54721	2.48812	2.47769	2.66424
	106.875	0.8708	0.57292	0.62031	3.28875	3.46295	3.78221	3.07604	2.37705	3.564	2.56204	2.60293	3.06216
	107.125	0.7432	0.26272	0.60367	3.58506	3.45275	3.16937	2.98689	3.19342	3.70522	2.64275	2.59432	2.84081
	107.375	0.49694	0.36939	0.65129	3.76522	3.60527	3.29135	3.18084	3.15325	3.80287	1.98604	2.43618	2.95532
	107.625	0.63349	0.65089	0.34317	3.3898	4.03303	3.39395	3.13189	2.96014	3.83515	2.38763	2.53308	2.7435
	107.875	0.85936	0.44567	0.94195	3.81747	3.76706	3.62445	3.29872	2.89169	3.64083	2.33252	2.48626	2.77402
	108.125	0.58689	0.5558	0.37328	3.27026	3.71161	3.06926	3.21941	3.17907	3.81276	2.23165	2.50795	2.90459
	108.375	0.51495	0.40817	0.30747	3.51958	3.55513	3.36472	3.15763	3.04114	3.71364	2.39356	2.53605	2.8659
	108.625	0.56647	0.30564	0.45373	3.46752	3.60321	3.28851	3.31685	3.37635	3.47777	2.48601	2.50006	2.82345
	108.875	0.55151	0.47669	0.2806	3.48903	3.7506	3.35976	3.57446	3.0409	3.71133	2.68558	2.50772	2.67258
	109.125	0.49957	0.59429	0.70527	3.57657	3.60926	3.80514	3.13166	3.35858	3.96477	2.41918	2.48954	2.87833
	109.375	0.44468	0.39425	0.48634	3.74737	3.7994	3.25857	3.42315	3.17863	4.07049	2.24515	2.46257	2.83639
	109.625	0.61057	0.70506	0.4384	3.49384	3.76774	3.42838	3.3924	2.74799	3.87629	2.21086	2.35696	2.71781
	109.875	0.37677	0.65337	0.65636	3.27419	3.68287	3.94174	3.4625	2.94582	3.99662	2.43418	2.59399	2.66038
	110.125	0.74556	0.65204	0.39728	3.54616	3.66563	3.31109	3.07699	3.43639	4.35445	2.52425	2.38273	2.93872
	110.375	0.6579	0.57433	0.59839	3.44471	3.71766	3.41376	3.10765	3.17672	4.24583	2.63322	2.30312	2.75741
	110.625	0.75567	0.77203	0.49501	3.52984	3.46462	3.0256	3.20239	2.9497	3.93902	2.64192	2.38219	2.7277
	110.875	0.54188	0.41206	0.42971	3.20834	3.4468	3.25404	3.31428	3.3945	3.80296	2.32777	2.18837	2.74212
	111.125	0.60245	0.4986	0.73271	3.27571	4.13314	3.47668	3.14158	2.89215	3.94727	2.47002	2.46902	2.81695
	111.375	0.64304	0.5506	0.75689	3.56984	3.92512	3.17093	3.32124	3.55318	3.7995	2.704	2.51512	2.73083
	111.625	0.42932	0.43738	0.49403	3.3281	3.89753	3.19037	3.12449	3.33858	3.77862	2.38085	2.73852	2.70185
	111.875	0.65748	0.25426	0.25621	3.72276	3.75316	3.65555	3.11943	3.01591	3.93139	2.44135	2.63423	2.84029
	112.125	0.67446	0.75561	0.55137	3.52994	3.9468	3.69025	3.50792	2.77956	3.70369	2.6351	2.62329	2.78459
	112.375	0.97298	0.81512	0.42468	3.67011	3.77764	3.5053	3.38379	2.82124	3.79859	2.14041	2.98923	2.74411
	112.625	0.21705	0.71811	0.61589	3.32985	3.49576	3.53547	3.24726	2.86113	3.54591	2.4664	2.52351	2.77249
	112.875	0.57577	0.70513	0.40889	3.4837	3.83935	3.04015	3.40781	2.98342	3.68806	2.22014	2.23215	2.84433
	113.125	0.7857	0.43151	0.85475	3.62358	3.7092	3.58829	3.11936	2.93292	4.14069	2.22288	2.6232	2.91437
	113.375	0.80321	0.67328	0.62773	3.39799	3.85421	3.35056	3.0017	3.17912	3.76092	2.35851	2.65195	2.76615
	113.625	0.43102	0.26848	0.74542	3.5793	3.67595	3.51504	3.31162	3.04579	3.79057	2.44501	2.53152	2.64136
	113.875	0.26679	0.52714	0.42264	3.47636	4.22722	3.56847	3.10403	3.30408	4.19467	2.70166	2.52135	2.88496
	114.125	0.64629	0.62735	0.71769	3.63184	4.0495	3.5161	3.35831	2.84077	3.58259	2.38849	2.49121	2.75088
	114.375	0.74999	0.45252	0.46218	3.39473	3.89351	3.28242	3.4335	3.24765	3.57115	2.47143	2.58125	2.73614
	114.625	0.40682	0.23525	0.56452	3.61982	3.74951	3.55243	3.12019	3.06539	3.91281	2.38593	2.81951	2.71946
	114.875	0.74783	0.82852	0.72258	3.35109	3.88504	3.45269	3.14825	2.53909	4.07911	2.27304	2.5151	2.77806
	115.125	0.71252	0.2523	0.35769	3.64975	3.86134	3.04242	3.36043	3.50934	3.53861	2.19606	3.00151	2.7003
	115.375	0.55699	0.46262	0.59076	3.32043	4.14807	3.47292	3.45262	3.08347	3.80353	2.41411	2.51951	2.58827

## Sheet: Supp Fig 4
Extended Fig 4 | CTail
	CRGKA control	CRGKA +mAb7c2	CRGKA +mAb7c2 +mAbG10/4	KRGKA control	KRGKA +mAb7c2	KRGKA +mAb7c2 +mAbG10/4	CAGKA control	CAGKA +mAb7c2	CAGKA +mAb7c2 +mAbG10/4	CRGAA control	CRGAA +mAb7c2	CRGAA +mAb7c2 +mAbG10/4
VSP417 (%)	81.5	12.4	20.2	88.8	9.2	32	70.2	12.5	26	81.1	10.2	15
	88	10.8	21.5	87.9	11.6	19.6	74.2	12.1	20.2	75.2	5.8	16.2
	82	9.2	23.2	86.9	8.3	23	70.2	7.8	22	80.2	9.2	18.2
	85.2	6.8	20.1	90.2	7.5	25	82.5	9	21	79.2	8.2	20.1
	86.2	10.5	21	88.2	7	29	80.2	6.8	19.9	75.2	8.7	22.3
	80	11.5	29.9	86.2	8.3	31.5	79.8	7.1	15.5	74.7	10	21.5
	82	8.3	25.2	78.2	9	31.4	78.8	6.1	22.6	78.2	12.2	15.8
	79.2	9	24.2	80.6	12	29.3	79	7.2	23.6	72	9.6	15
	83	9.2	23	82	11	20.2	82	8	25.6	77	9.9	17
Extended Fig 4 | TMD
	WT control	WT +mAb7c2	WT +mAb7c2 +mAbG10/4	Gas(-) control	Gas(-) +mAb7c2	Gas(-) +mAb7c2 +mAbG10/4	Aro(-) control	Aro(-) +mAb7c2	Aro(-) +mAb7c2 +mAbG10/4
VSP417 (%)	75.5	10.5	18.5	75.5	12.1	18.2	86.6	12.1	28.5
	82.5	12	20.6	86.2	7.3	21.5	79.8	13.5	22.5
	76	8	18.6	80	8.9	23.1	90.5	12.2	20.8
	90	9	21.5	79.2	9	25.2	79.7	14	27.6
	84.2	8.6	22.6	72.1	7.8	20.5	71.7	16.2	18.6
	83.9	10.2	20.6	77	6.5	19.2	80.6	12	27
	76.2	11	28.1	80.1	7.9	22	78.3	10.5	25.4
	84.2	7.5	26.2	86.5	10	25.1	88	8	24.5
	72.6	10.5	25.7	81.8	11	24.3	87.9	7.6	22.2

## Sheet: Supp Fig 6
Extended Fig 6
Range size (nm)	MVs (%)
60-70	1.54
70-80	6.13
80-90	12.03
90-100	20.04
100-110	26.02
110-120	13.95
120-130	6.07
130-140	4.99
140-150	4.96
150-160	1.47
160-170	0.35
170-180	0.43
180-190	0.78
190-200	0.44
200-210	0.35
210-220	0.37

## Sheet: Supp Fig 9 a b c
Extended Fig 9 a | Viability
	1 mM Ca2+	1 mM Ca2+ +mAb	2 mM Ca2+	2 mM Ca2+ +mAb	5 mM Ca2+	5 mM Ca2+ +mAb	BAPTA 1 μM	BAPTA 1 μM +mAb	BAPTA 25 μM	BAPTA 25 μM +mAb	BAPTA 50 μM	BAPTA 50 μM +mAb	1 mM EGTA	1 mM EGTA +mAb	5 mM EGTA	5 mM EGTA +mAb	10 mM EGTA	10 mM EGTA +mAb	A23187 1 μM	A23187 1 μM +mAb	A23187 5 μM	A23187 5 μM +mAb	A23187 10 μM	A23187 10 μM +mAb
Viable cells (%)	95	95	98.4	95	94	93	91.8	97.6	97.5	92.8	98.8	96	95	94.5	93.5	92.4	92.4	90.2	95.1	96.5	95.5	95.4	95.2	92.4
	94.2	96.4	92.5	94.7	92.1	92.6	95.9	94.1	98.1	98.1	96	98.2	96.2	96	95	92.4	91.5	95	95	92.4	92.5	94	95.6	90.1
	90.9	94.9	90.5	94.3	91.2	95.2	97.4	92.7	96.2	93.9	95.7	98.2	95.4	94.2	93.5	95	95.2	94.5	96.2	94	92.4	93	95.2	91.1
	97.5	93.4	90.1	92.4	96.1	95.2	92.13	92.95	93.68	91.88	91.89	96.01	92.4	95.5	96	94.6	95.5	93.5	95.2	92.3	95	95.2	94	94.5
	95	92.6	95.2	91	96.2	96.2	98.38	95.77	98.22	95.8	93.52	98.65	92.5	90	95.6	96.6	92.2	93	94	93	96	98	93	94.5
	98	91.9	95.2	90.1	97	90.9	94.97	91.21	90.61	94.07	97.1	94.62	92.5	97.8	97.8	94.2	94	92.5	93.5	95.4	94	91.2	94.5	92.4
	96.1	96.1	94.6	96.1	95.2	90.6	93.35	90.52	90.74	91.21	95.73	98.54	95.1	92	91.2	94.5	93	94.9	92.5	92.4	95.5	92.3	95	92.5
	95.6	90.7	97.1	96.2	95.1	92.9	94.05	94	95.52	90.18	91.66	91.54	95.4	96	95.4	95	93.6	91.5	95	92	92.4	93	91	91.5
	96	94.7	94.5	92.4	96.2	92	97.74	95.3	91.53	90.55	98.4	94.48	94	95.5	92	92.1	92	90.9	92	91.9	96	91.8	96	94
Extended Fig 9 b | Proliferation
	1 mM Ca2+	1 mM Ca2+ +mAb	2 mM Ca2+	2 mM Ca2+ +mAb	5 mM Ca2+	5 mM Ca2+ +mAb	BAPTA 1 μM	BAPTA 1 μM +mAb	BAPTA 25 μM	BAPTA 25 μM +mAb	BAPTA 50 μM	BAPTA 50 μM +mAb	1 mM EGTA	1 mM EGTA +mAb	5 mM EGTA	5 mM EGTA +mAb	10 mM EGTA	10 mM EGTA +mAb	A23187 1 μM	A23187 1 μM +mAb	A23187 5 μM	A23187 5 μM +mAb	A23187 10 μM	A23187 10 μM +mAb
Cells number (10e6)	1.7	1.68	1.8	1.85	1.6	1.7	1.85	1.75	1.71	1.61	1.82	1.63	1.71	1.78	1.7	1.57	1.22	1.24	1.66	1.7	1.6	1.65	1.6	1.63
	1.81	1.8	1.62	1.72	1.65	1.68	1.61	1.62	1.75	1.8	1.73	1.62	1.65	1.69	1.69	1.61	1.23	1.25	1.69	1.69	1.69	1.76	1.64	1.69
	1.65	1.64	1.75	1.7	1.75	1.8	1.66	1.72	1.69	1.61	1.81	1.74	1.6	1.7	1.63	1.49	1.21	1.41	1.64	1.64	1.7	1.69	1.59	1.63
	1.66	1.63	1.8	1.71	1.59	1.81	1.75	1.61	1.69	1.76	1.78	1.51	1.59	1.64	1.63	1.53	1.2	1.3	1.65	1.73	1.63	1.78	1.69	1.6
	1.61	1.6	1.6	1.75	1.68	1.53	1.61	1.55	1.61	1.68	1.57	1.79	1.6	1.56	1.52	1.59	1.45	1	1.7	1.75	1.78	1.7	1.59	1.59
	1.71	1.72	1.81	1.75	1.68	1.66	1.57	1.57	1.54	1.8	1.63	1.47	1.63	1.72	1.6	1.62	1.3	1.1	1.79	1.7	1.77	1.75	1.58	1.7
	1.67	1.76	1.58	1.75	1.65	1.67	1.79	1.74	1.75	1.59	1.76	1.63	1.67	1.75	1.58	1.69	1.2	1.12	1.75	1.69	1.74	1.69	1.7	1.62
	1.68	1.69	1.67	1.57	1.81	1.52	1.78	1.72	1.58	1.79	1.74	1.69	1.6	1.73	1.62	1.63	1.12	1.08	1.73	1.76	1.68	1.63	1.72	1.63
	1.68	1.75	1.75	1.69	1.77	1.62	1.78	1.67	1.73	1.55	1.59	1.59	1.69	1.69	1.6	1.65	1.1	1.23	1.74	1.73	1.7	1.68	1.72	1.68
Extended Fig 9 c | Switching
	Control	Control +mAb	1 mM Ca2+	1 mM Ca2+ +mAb	2 mM Ca2+	2 mM Ca2+ +mAb	5 mM Ca2+	5 mM Ca2+ +mAb	BAPTA 1 μM	BAPTA 1 μM +mAb	BAPTA 25 μM	BAPTA 25 μM +mAb	BAPTA 50 μM	BAPTA 50 μM +mAb	1 mM EGTA	1 mM EGTA +mAb	5 mM EGTA	5 mM EGTA +mAb	10 mM EGTA	10 mM EGTA +mAb	A23187 1 μM	A23187 1 μM +mAb	A23187 5 μM	A23187 5 μM +mAb	A23187 10 μM	A23187 10 μM +mAb
VSP417 (%)	94.56	50.2	98.81	54.29	97.72	51.5	92.29	48.86	95.8	52.1	89.83	70	98	91.02	96.1	50.4	91.2	49.2	96.5	50.2	96	50.4	95	48	91.5	48.4
	95.2	45	97.3	52.6	98.5	60	97.2	50.1	91.6	58.8	92.4	69	94.8	90.9	98.5	51.1	95.2	48.2	95.3	51.6	95.4	50.2	96	47.6	94	50
	92.6	48.8	97.2	50.1	97.8	55.2	98.1	46.9	94.3	49.3	93.55	76.9	96.7	91.2	95.6	50.2	95.4	50.6	96.3	49.6	94.3	47.5	92.5	48.9	94	52.2
	92.5	40.1	95.1	50	98.1	60.1	97.2	49.2	95.1	45	94.5	65	96.1	90	94.5	46.2	96	50.2	95	44.6	90.4	50	96	50.1	93	50.1
	90	46.1	99.6	50.2	96.2	51.5	96.2	48	92.1	45.6	94	74	96	94.1	95	50.4	97	46.2	98	48.6	96.4	48.6	98.2	42.6	92.4	49.2
	91.1	45	96.1	49.2	99	52.4	99.5	48.2	94	44.1	95	81.5	92.1	90.1	93.5	46.7	96.7	50.2	94.6	48	95	49.5	92	47.3	96.5	47.4
	95.1	51.2	96.3	55	94.5	58.2	98.2	48.5	98.1	50.1	96.1	78.5	90.5	90.2	95.2	52	97.3	55.2	92.5	50.5	96	45.3	97	45.5	95	46
	96.1	50.1	98.5	52.6	95.2	50.2	93.6	55.8	96.1	55.8	92.9	80.5	91.5	91.5	94.5	46.5	98.2	51.2	95.6	51.5	93.2	47.6	95	44	94.2	45.2
	90.1	49.9	98.4	48	96.8	50	95	51	90.1	59.1	90.6	75.5	95.4	94.9	94	47.2	95.8	50	95	50.6	92	47	91	50.5	93	48.3
